# Supplementary material for: Primary health care networks and impacts in low- and middle-income countries: a systematic review
Source: Health Policy Plan. 2026 Jan 16;41(3):471–91. doi: 10.1093/heapol/czag003 (PMC12972678; doi:10.1093/heapol/czag003)
Supplement: czag003_Supplementary_Data [file czag003_supplementary_data.zip]

Archive with 4 entries (4 files):
- Supplementary file 1.docx
- Supplementary file 2.docx
- Supplementary file 3.docx
- Supplementary file 4.docx
